# Supplementary material for: Chlamydial protease-like activity factor targets SLC7A11 for degradation to induce ferroptosis and facilitate progeny releases
Source: PLoS Pathog. 2025 Apr 8;21(4):e1013060. doi: 10.1371/journal.ppat.1013060 (PMC12011302; doi:10.1371/journal.ppat.1013060)
Supplement: S1 Table — (XLSX) [file ppat.1013060.s004.xlsx]

## Sheet: Sheet1
Supplementary Table. Primers used in this study.
Primer/probe	Sequences (5'-3')
Cryptic plasmid-F	ATTTTGGCCGCTAGAAAAGGC
Cryptic plasmid-R	CGGAACACATGATGCGAAGT
Cryptic plasmid-probe	ROX-CGAACTCATCGGCGATAAGG-BHQ2
SLC7A11-F	CCTCTGCCAGCTGTTATTGTT
SLC7A11-R	CCTGGCAAAACTGAGGAAAT
GPx4-F	GCAACCAGTTTGGGAGGCAGGAG
GPx4-R	CCTCCATGGGACCATAGCGCTTC
GAPDH-F	ATGGCACCGTCAAGGCTGAG
GAPDH-R	GCAGTGATGGCATGGACTGT
Nigg II plasmid-F	GTCATTCTGTTTAAAAATCTAGTCAAA
Nigg II plasmid-R	TTCATGGACAGAAGGCACC
Nigg II plasmid-probe	FAM-GATATAACTAGCTGCACGAACTTG-BHQ1
ompA-F	GGTTTCGGCGGAGATCCT
ompA-R	AGTAACCAACACGCATGCTGAT
ompA-probe	FAM-CTTGCACCACTTGGTGTGACGC-BHQ1
